# Supplementary material for: STING-adjuvanted outer membrane vesicle nanoparticle vaccine against Pseudomonas aeruginosa
Source: JCI Insight. 2025 Jul 24;10(17):e188105. doi: 10.1172/jci.insight.188105 (PMC12487677; doi:10.1172/jci.insight.188105)
Supplement: Supporting data values [file jciinsight-10-188105-s238.xlsx]

## Sheet: Fig. 1B
STING-NP	Pa OMVs	Pa-STING	RBC-STING
89.51	275.3	119.46	110.17
85.66	353.9	109.67	107.46
92.42	383.7	108.02	104.39

## Sheet: Fig 1C
STING-NP	Pa OMVs	Pa-STING	RBC-STING
0.156	0.581	0.088	0.0814
0.0169	0.431	0.119	0.178
0.091	0.368	0.162	0.163

## Sheet: Fig 1D
STING-NP	Pa OMVs	Pa-STING
-3.372	-20.987	-12.765
-5.786	-21.897	-19.87
5.877	-18.345	-18.097

## Sheet: Fig 1G
Days	Pa-STING
0	119.46	109.67	108.02
2	114.63	122.38	110.91
4	121.8	127.82	117.94
6	120.36	106.08	126.23
8	126.43	102.1	123.94
10	114.14	100.23	120.31
12	111.95	117.18	113.49
14	127.59	118.03	117.59

## Sheet: Fig 1H
concentration (ug/mL)	Pa-PLGA			Pa-STING
0.001	91.87	111.85	112.77	106.42	86.22	123.36
0.01	118.04	114.84	100.23	110.34	80.85	77.51
0.1	109.05	102.61	82.18	101.46	102.46	84.29
1	115.05	100.61	105.11	99.87	91.34	84.59
10	109.3	104.88	87.72	95.31	93.02	88.68
100	80.46	108.6	105.68	120.64	102.21	90.27

## Sheet: Fig. 2A
qPCR Results
Panel 1 - IL6						Panel 2 - TNFA						Panel 3 - IFNB
unstim	RBC PLGA	PA PLGA	RBC STING	PA STING		unstim	RBC PLGA	PA PLGA	RBC STING	PA STING		unstim	RBC PLGA	PA PLGA	RBC STING	PA STING
1.04	1.05	4792.07	15.51	8341.52		0.89	1.08	18.07	6.07	88.89		1.05	1.06	3.98	11.17	48.87
1.11	0.84	6822.89	11.91	6966.3		1.11	0.95	29.14	16.08	87.2		0.98	0.58	5.49	9.11	44.29
0.87	1.02	5239.92	20.05	6956.67		1.02	0.98	12.47	6.15	108.95		0.98	0.83	4.49	11.65	44.2

## Sheet: Fig 2E
Panel 1 - % of CD11c+ DCs
Concentration	RBC-PLGA			Pa-PLGA			RBC-STING			Pa-STING
5	1.37401	1.22152	1.07981	28.8048	32.0607	29.7535	1.54431	1.5866	1.70595	42.1198	45.7748	48.7954
0.5	1.04327	0.741555	0.990676	14.0972	14.1032	11.1591	0.844742	0.963597	1.16156	18.8695	17.2423	18.15
0.05	0.513875	1.29548	0.782014	2.67895	3.56982	2.75229	0.532387	0.954033	0.925097	2.39349	2.5713	1.88019
Panel 2 - # of Live Cells
Concentration	RBC-PLGA			Pa-PLGA			RBC-STING			Pa-STING
5	361.868	330.016	326.756	2859.71	2964.16	3117.78	335.591	360.905	351.2	5116.91	5290.67	5365.44
0.5	291.293	318.786	302.979	1077.67	952.848	1123.82	280.934	331.953	312.279	1177.42	1150.34	1215.01
0.05	222.25	380.868	302.449	333.389	304.247	329.636	315.253	276.876	307.715	321.188	325.497	349.998
Panel 3 - Geometric Mean (gMFI)
Concentration	RBC-PLGA			Pa-PLGA			RBC-STING			Pa-STING
5	3573	3503	3591	4094	3994	4054	3763	3582	3626	4259	4388	4377
0.5	3773	3653	3359	3745	3726	3708	3573	3511	3486	3820	3726	3763
0.05	3582	3810	3848	3896	3582	3617	3342	3626	3529	3468	3653	3848

## Sheet: Fig. 2F
Panel 1 - % of CD11c+ DCs
Concentration	RBC-PLGA			Pa-PLGA			RBC-STING			Pa-STING
5	0.745226	0.845666	0.915493	58.3865	57.0499	59.9847	2.09076	1.71882	1.50393	78.7745	80.2914	80.0431
0.5	0.797791	0.741555	0.844988	13.0259	11.0165	10.7605	0.669968	0.990364	1.29356	18.3042	16.2957	16.0734
0.05	0.685166	0.992282	0.619094	2.30222	3.11794	2.50209	0.828157	0.896213	0.746046	2.87219	2.6648	2.79843
Panel 2 - # of Live Cells
Concentration	RBC-PLGA			Pa-PLGA			RBC-STING			Pa-STING
5	4530.2	4488.42	4519.41	5703.51	5409.65	5752.95	4386.66	4733.49	4656.53	7290.03	7419.13	7388.61
0.5	3439.58	3830.7	3610.5	4240.23	4005.37	4706.31	3585.3	3887.7	3943.04	4042.61	4246.14	4026.15
0.05	3060.13	3817.1	3234.2	2473.49	2290.13	2485.75	3529.38	3600.43	3495.43	2157.43	2217.32	2368.18
Panel 3 - Geometric Mean (gMFI)
Concentration	RBC-PLGA			Pa-PLGA			RBC-STING			Pa-STING
5	358	358	348	530	516	525	391	376	369	808	872	912
0.5	351	348	437	401	421	410	355	372	388	422	410	433
0.05	347	357	354	377	411	384	402	325	363	371	348	417

## Sheet: Fig. 2G
Panel 1 - % of CD11c+ DCs
Concentration	RBC-PLGA			Pa-PLGA			RBC-STING			Pa-STING
5	7.98789	7.3526	7.23005	50.1394	54.7939	54.1945	7.65027	7.6245	7.54209	70.1904	71.3113	72.6178
0.5	8.46885	8.32189	8.39161	25.4153	23.7892	23.8791	7.83571	8.53854	7.91975	29.1252	27.0913	30.178
0.05	7.26276	9.97795	9.35158	13.4784	13.2851	13.261	8.93227	7.69008	8.80334	14.8875	14.6798	14.7792
Panel 2 - # of Live Cells
Concentration	RBC-PLGA			Pa-PLGA			RBC-STING			Pa-STING
5	33.7603	37.9571	41.3749	3330.08	3086.2	3450.89	91.7144	81.3602	70.0309	5742.69	5956.92	5914.08
0.5	27.4406	28.4067	30.5083	552.33	441.252	506.424	24.0204	38.5024	51.0055	739.967	691.94	647.137
0.05	20.967	37.8764	20.0228	56.9453	71.4049	62.1955	29.2288	32.2675	26.0775	61.9656	59.087	66.2718
Panel 3 - Geometric Mean (gMFI)
Concentration	RBC-PLGA			Pa-PLGA			RBC-STING			Pa-STING
5	197	220	208	250	252	235	195	191	196	252	242	250
0.5	209	203	215	560	512	488	200	206	207	658	643	642
0.05	236	236	254	1012	1093	1093	256	261	256	1376	1460	1509

## Sheet: Fig. 3D
	RBC-STING					Pa-PLGA					Pa-STING
B cells	18.6103	17.3724	15.1283	17.3304	12.8065	22.1814	18.4063	14.7692	34.8441	18.0499	31.4969	66.8181	30.6876	35.8738	43.5408
DCs	3.50549	2.91903	4.3237	2.51976	3.4809	4.19244	3.54242	3.29397	3.03883	3.19329	4.06531	11.5748	3.83854	4.47407	5.15103
MΦs	1.64219	1.5343	1.62002	1.20995	1.37111	2.85393	2.20883	2.03767	2.40566	1.81091	2.60193	2.54595	1.94674	2.36471	2.36921

[truncated: 52 more sheets: Fig. 3E, Fig. 3F, Fig. 3G, Fig. 4B, Fig. 4C, Fig. 4D, Fig. 4E, Fig. 4F, Fig. 4G, Fig. 4H, Fig. 4I, Fig. 4J, Fig. 4K, Fig. 4L, Fig. 5A, Fig. 5B, Fig. 5C, Fig. 5D, Fig. 5E, Fig. 6A …]
